# Supplementary material for: Analysis of co-isogenic prion protein deficient mice reveals behavioral deficits, learning impairment, and enhanced hippocampal excitability
Source: BMC Biol. 2022 Jan 13;20:17. doi: 10.1186/s12915-021-01203-0 (PMC8759182; doi:10.1186/s12915-021-01203-0)
Supplement: Supplementary file 10 — Additional file 10. Excel file 1. File providing individual data values for all figures from the manuscript. [file 12915_2021_1203_MOESM10_ESM.xlsx]

## Sheet: Fig. 1c
Mouse code	Genotype	Activity X + Y
1	Prnp+/+	4160
2	Prnp+/+	4868
3	Prnp+/+	3280
4	Prnp+/+	4075
5	Prnp+/+	2404
6	Prnp+/+	3313
7	Prnp+/+	3277
8	Prnp+/+	2897
9	Prnp+/+	4045
10	Prnp+/+	3625
11	Prnp+/+	4692
12	Prnp+/+	2643
13	Prnp+/+	4346
14	Prnp+/+	2422
15	Prnp+/+	3645
16	Prnp+/+	3793
17	Prnp+/+	3484
18	Prnp+/+	2890
19	Prnp+/+	3700
20	Prnp+/+	2201
21	Prnp+/+	3228
22	Prnp+/+	3612
23	Prnp+/+	3966
24	Prnp+/+	3624
25	Prnp+/+	3527
26	Prnp+/+	3583
27	Prnp+/+	4150
28	Prnp+/+	4367
29	Prnp+/+	3932
30	Prnp+/+	3034
31	Prnp+/+	3134
32	Prnp+/+	5026
33	Prnp+/+	3670
34	Prnp+/+	3712
35	Prnp+/+	3853
36	Prnp+/+	3173
37	Prnp+/+	3760
38	Prnp+/+	3518
39	Prnp+/+	3651
40	Prnp+/+	4236
41	Prnp+/+	4487
42	Prnp+/+	3984
43	Prnp+/+	4195
44	Prnp+/+	3889
45	Prnp+/+	4054
46	Prnp+/+	3256
47	Prnp+/+	4971
48	Prnp+/+	4677
49	Prnp+/+	4507
50	PrnpZH3/ZH3	3618
51	PrnpZH3/ZH3	3133
52	PrnpZH3/ZH3	3510
53	PrnpZH3/ZH3	3407
54	PrnpZH3/ZH3	2907
55	PrnpZH3/ZH3	3777
56	PrnpZH3/ZH3	4278
57	PrnpZH3/ZH3	2005
58	PrnpZH3/ZH3	3416
59	PrnpZH3/ZH3	3403
60	PrnpZH3/ZH3	3701
61	PrnpZH3/ZH3	3067
62	PrnpZH3/ZH3	3229
63	PrnpZH3/ZH3	2748
64	PrnpZH3/ZH3	4203
65	PrnpZH3/ZH3	3615
66	PrnpZH3/ZH3	4017
67	PrnpZH3/ZH3	5006
68	PrnpZH3/ZH3	3642
69	PrnpZH3/ZH3	3644
70	PrnpZH3/ZH3	3012
71	PrnpZH3/ZH3	2512
72	PrnpZH3/ZH3	1763
73	PrnpZH3/ZH3	2150
74	PrnpZH3/ZH3	2162
75	PrnpZH3/ZH3	4258
76	PrnpZH3/ZH3	4169
77	PrnpZH3/ZH3	3136
78	PrnpZH3/ZH3	4225
79	PrnpZH3/ZH3	3238
80	PrnpZH3/ZH3	2462
81	PrnpZH3/ZH3	3088
82	PrnpZH3/ZH3	2351
83	PrnpZH3/ZH3	3005
84	PrnpZH3/ZH3	2850
85	PrnpZH3/ZH3	4260
86	PrnpZH3/ZH3	3882
87	PrnpZH3/ZH3	3766
88	PrnpZH3/ZH3	3944
89	PrnpZH3/ZH3	3278
90	PrnpZH3/ZH3	3874
91	PrnpZH3/ZH3	3029
92	PrnpZH3/ZH3	3268
93	PrnpZH3/ZH3	3086
94	PrnpZH3/ZH3	3469
95	PrnpZH3/ZH3	3278
96	PrnpZH3/ZH3	3986
97	PrnpZH3/ZH3	3801
98	PrnpZH3/ZH3	3509

## Sheet: Fig. 1d
Mouse code	Genotype	Time in CENTER (sec.)	Time in PERIPHERY (sec.)
1	Prnp+/+	213	404
2	Prnp+/+	223	394
3	Prnp+/+	236	452
4	Prnp+/+	256	337
5	Prnp+/+	199	570
6	Prnp+/+	210	485
7	Prnp+/+	332	336
8	Prnp+/+	153	575
9	Prnp+/+	173	502
10	Prnp+/+	203	474
11	Prnp+/+	297	272
12	Prnp+/+	196	503
13	Prnp+/+	317	363
14	Prnp+/+	223	555
15	Prnp+/+	192	420
16	Prnp+/+	200	439
17	Prnp+/+	302	420
18	Prnp+/+	456	220
19	Prnp+/+	283	415
20	Prnp+/+	174	619
21	Prnp+/+	256	459
22	Prnp+/+	294	414
23	Prnp+/+	259	311
24	Prnp+/+	333	279
25	Prnp+/+	303	386
26	Prnp+/+	313	292
27	Prnp+/+	387	309
28	Prnp+/+	357	226
29	Prnp+/+	505	154
30	Prnp+/+	238	455
31	Prnp+/+	580	131
32	Prnp+/+	240	235
33	Prnp+/+	313	318
34	Prnp+/+	406	161
35	Prnp+/+	511	109
36	Prnp+/+	378	288
37	Prnp+/+	358	332
38	Prnp+/+	327	323
39	Prnp+/+	564	108
40	Prnp+/+	231	402
41	Prnp+/+	321	281
42	Prnp+/+	434	158
43	Prnp+/+	314	296
44	Prnp+/+	185	406
45	Prnp+/+	361	297
46	Prnp+/+	399	192
47	Prnp+/+	285	309
48	Prnp+/+	308	227
49	Prnp+/+	269	327
50	PrnpZH3/ZH3	288	311
51	PrnpZH3/ZH3	419	270
52	PrnpZH3/ZH3	434	216
53	PrnpZH3/ZH3	373	306
54	PrnpZH3/ZH3	212	477
55	PrnpZH3/ZH3	148	517
56	PrnpZH3/ZH3	88	610
57	PrnpZH3/ZH3	226	568
58	PrnpZH3/ZH3	159	486
59	PrnpZH3/ZH3	348	298
60	PrnpZH3/ZH3	398	241
61	PrnpZH3/ZH3	202	523
62	PrnpZH3/ZH3	352	350
63	PrnpZH3/ZH3	257	434
64	PrnpZH3/ZH3	210	362
65	PrnpZH3/ZH3	157	469
66	PrnpZH3/ZH3	267	375
67	PrnpZH3/ZH3	267	192
68	PrnpZH3/ZH3	359	326
69	PrnpZH3/ZH3	359	239
70	PrnpZH3/ZH3	411	338
71	PrnpZH3/ZH3	197	568
72	PrnpZH3/ZH3	64	771
73	PrnpZH3/ZH3	177	579
74	PrnpZH3/ZH3	210	548
75	PrnpZH3/ZH3	375	257
76	PrnpZH3/ZH3	265	335
77	PrnpZH3/ZH3	219	500
78	PrnpZH3/ZH3	514	111
79	PrnpZH3/ZH3	270	407
80	PrnpZH3/ZH3	292	467
81	PrnpZH3/ZH3	409	337
82	PrnpZH3/ZH3	179	586
83	PrnpZH3/ZH3	277	434
84	PrnpZH3/ZH3	341	389
85	PrnpZH3/ZH3	298	238
86	PrnpZH3/ZH3	467	227
87	PrnpZH3/ZH3	153	594
88	PrnpZH3/ZH3	507	182
89	PrnpZH3/ZH3	199	458
90	PrnpZH3/ZH3	299	369
91	PrnpZH3/ZH3	237	501
92	PrnpZH3/ZH3	206	546
93	PrnpZH3/ZH3	401	310
94	PrnpZH3/ZH3	238	498
95	PrnpZH3/ZH3	255	432
96	PrnpZH3/ZH3	417	197
97	PrnpZH3/ZH3	366	251
98	PrnpZH3/ZH3	354	319

## Sheet: Fig. 1e
Mouse code	Genotype	Rearing episodes	Immobility episodes
1	Prnp+/+	43	2
2	Prnp+/+	50	2
3	Prnp+/+	58	5
4	Prnp+/+	63	4
5	Prnp+/+	68	4
6	Prnp+/+	71	4
7	Prnp+/+	57	4
8	Prnp+/+	67	10
9	Prnp+/+	67	4
10	Prnp+/+	69	60
11	Prnp+/+	31	7
12	Prnp+/+	61	11
13	Prnp+/+	71	7
14	Prnp+/+	53	14
15	Prnp+/+	70	1
16	Prnp+/+	74	4
17	Prnp+/+	56	7
18	Prnp+/+	50	10
19	Prnp+/+	55	7
20	Prnp+/+	51	8
21	Prnp+/+	44	8
22	Prnp+/+	73	5
23	Prnp+/+	49	4
24	Prnp+/+	29	11
25	Prnp+/+	32	2
26	Prnp+/+	46	6
27	Prnp+/+	44	4
28	Prnp+/+	71	0
29	Prnp+/+	48	4
30	Prnp+/+	59	9
31	Prnp+/+	36	8
32	Prnp+/+	67	3
33	Prnp+/+	46	3
34	Prnp+/+	32	13
35	Prnp+/+	52	7
36	Prnp+/+	26	9
37	Prnp+/+	24	6
38	Prnp+/+	50	4
39	Prnp+/+	31	5
40	Prnp+/+	70	3
41	Prnp+/+	47	1
42	Prnp+/+	46	3
43	Prnp+/+	48	4
44	Prnp+/+	65	2
45	Prnp+/+	46	3
46	Prnp+/+	63	9
47	Prnp+/+	30	2
48	Prnp+/+	27	8
49	Prnp+/+	63	4
50	PrnpZH3/ZH3	29	15
51	PrnpZH3/ZH3	19	22
52	PrnpZH3/ZH3	14	13
53	PrnpZH3/ZH3	8	9
54	PrnpZH3/ZH3	32	17
55	PrnpZH3/ZH3	17	4
56	PrnpZH3/ZH3	37	3
57	PrnpZH3/ZH3	26	26
58	PrnpZH3/ZH3	39	13
59	PrnpZH3/ZH3	12	6
60	PrnpZH3/ZH3	26	11
61	PrnpZH3/ZH3	38	10
62	PrnpZH3/ZH3	25	10
63	PrnpZH3/ZH3	23	11
64	PrnpZH3/ZH3	10	6
65	PrnpZH3/ZH3	6	6
66	PrnpZH3/ZH3	13	3
67	PrnpZH3/ZH3	27	4
68	PrnpZH3/ZH3	10	5
69	PrnpZH3/ZH3	14	9
70	PrnpZH3/ZH3	12	8
71	PrnpZH3/ZH3	31	14
72	PrnpZH3/ZH3	39	19
73	PrnpZH3/ZH3	37	25
74	PrnpZH3/ZH3	30	31
75	PrnpZH3/ZH3	29	5
76	PrnpZH3/ZH3	10	7
77	PrnpZH3/ZH3	13	11
78	PrnpZH3/ZH3	40	13
79	PrnpZH3/ZH3	37	16
80	PrnpZH3/ZH3	44	29
81	PrnpZH3/ZH3	50	11
82	PrnpZH3/ZH3	24	16
83	PrnpZH3/ZH3	25	13
84	PrnpZH3/ZH3	31	15
85	PrnpZH3/ZH3	66	0
86	PrnpZH3/ZH3	29	19
87	PrnpZH3/ZH3	38	12
88	PrnpZH3/ZH3	21	8
89	PrnpZH3/ZH3	20	13
90	PrnpZH3/ZH3	19	11
91	PrnpZH3/ZH3	33	19
92	PrnpZH3/ZH3	25	11
93	PrnpZH3/ZH3	41	20
94	PrnpZH3/ZH3	27	15
95	PrnpZH3/ZH3	35	9
96	PrnpZH3/ZH3	24	12
97	PrnpZH3/ZH3	38	10
98	PrnpZH3/ZH3	15	13

## Sheet: Fig. 2a-b
Mouse code	Genotype	Lever pulses
		Session 1	Session 2	Session 3	Session 4	Session 5	Session 6	Session 7
1	Prnp+/+	2	35	41	137	57	89	72
2	Prnp+/+	2	8	34	42	51	75	61
3	Prnp+/+	1	0	3	12	45	87	57
4	Prnp+/+	6	24	77	84	103	86	63
5	Prnp+/+	1	13	3	36	31	88	51
6	Prnp+/+	5	20	18	40	44	73	41
50	PrnpZH3/ZH3	10	2	8	11	32	34	33
51	PrnpZH3/ZH3	11	7	33	21	20	24	54
52	PrnpZH3/ZH3	0	24	24	33	23	28	36
53	PrnpZH3/ZH3	18	22	12	10	4	7	11
54	PrnpZH3/ZH3	7	16	30	69	67	82	73
55	PrnpZH3/ZH3	1	4	4	23	55	25	48
7	Prnp+/+	0	9	38	121	67	110	63
8	Prnp+/+	2	0	11	55	28	28	65
9	Prnp+/+	1	1	10	18	31	28	54
10	Prnp+/+	22	58	125	94	59	145	63
11	Prnp+/+	3	3	9	45	61	120	52
12	Prnp+/+	4	12	37	53	49	59	80
56	PrnpZH3/ZH3	10	27	41	44	81	45	40
57	PrnpZH3/ZH3	1	0	0	0	0	0	0
58	PrnpZH3/ZH3	6	31	51	43	79	59	76
59	PrnpZH3/ZH3	12	57	48	47	32	44	57
60	PrnpZH3/ZH3	1	4	3	66	52	48	55
61	PrnpZH3/ZH3	4	5	19	40	27	27	24
13	Prnp+/+	19	29	70	44	62	53	66
14	Prnp+/+	10	26	48	51	46	112	96
15	Prnp+/+	0	2	20	61	39	40	45
16	Prnp+/+	3	37	86	127	82	86	72
17	Prnp+/+	8	23	192	34	41	89	80
18	Prnp+/+	0	4	25	51	43	49	39
62	PrnpZH3/ZH3	46	20	22	71	59	69	106
63	PrnpZH3/ZH3	2	7	5	27	20	26	39
64	PrnpZH3/ZH3	12	36	18	21	18	51	25
65	PrnpZH3/ZH3	19	19	24	29	43	23	14
66	PrnpZH3/ZH3	2	3	1	1	1	3	16
67	PrnpZH3/ZH3	9	15	17	29	73	37	51
19	Prnp+/+	14	25	20	42	48	46	108
20	Prnp+/+	9	37	51	58	136	92	85
21	Prnp+/+	4	24	45	60	64	68	54
22	Prnp+/+	40	32	42	67	44	53	48
23	Prnp+/+	15	22	49	58	81	119	59
24	Prnp+/+	10	23	19	73	28	56	51
68	PrnpZH3/ZH3	12	13	28	74	89	81	67
69	PrnpZH3/ZH3	6	12	15	11	16	12	31
70	PrnpZH3/ZH3	6	8	11	15	20	29	17
71	PrnpZH3/ZH3	3	1	0	0	0	1	0
72	PrnpZH3/ZH3	3	1	14	32	32	38	30
73	PrnpZH3/ZH3	1	0	2	2	1	5	22
25	Prnp+/+	11	33	26	34	42	50	75
74	PrnpZH3/ZH3	0	0	0	0	0	0	0
26	Prnp+/+	40	30	15	35	39	75	50
27	Prnp+/+	1	24	22	43	24	26	33
28	Prnp+/+	3	5	23	55	44	46	60
29	Prnp+/+	1	29	25	42	42	60	62
30	Prnp+/+	0	3	31	58	105	42	38
31	Prnp+/+	10	11	20	22	52	93	49
75	PrnpZH3/ZH3	23	39	51	40	38	49	45
76	PrnpZH3/ZH3	0	5	47	31	27	35	28
77	PrnpZH3/ZH3	5	7	18	16	5	4	10
78	PrnpZH3/ZH3	64	46	29	35	101	132	88
79	PrnpZH3/ZH3	17	6	7	4	1	3	6
80	PrnpZH3/ZH3	14	6	3	20	22	52	28
32	Prnp+/+	21	23	29	17	72	106	56
33	Prnp+/+	4	16	19	41	37	50	54
34	Prnp+/+	5	13	91	44	85	68	59
35	Prnp+/+	19	85	127	78	69	65	44
36	Prnp+/+	6	18	30	80	83	65	51
37	Prnp+/+	6	39	61	53	51	65	75
81	PrnpZH3/ZH3	51	69	59	35	33	58	52
82	PrnpZH3/ZH3	5	3	2	46	46	67	92
83	PrnpZH3/ZH3	13	20	8	6	6	8	9
84	PrnpZH3/ZH3	6	9	11	13	37	37	46
85	PrnpZH3/ZH3	3	7	15	51	25	32	63
86	PrnpZH3/ZH3	5	11	18	26	63	62	45
38	Prnp+/+	10	33	32	28	51	122	66
39	Prnp+/+	5	0	7	20	28	30	26
40	Prnp+/+	7	43	18	33	44	24	41
41	Prnp+/+	4	68	64	95	89	94	64
42	Prnp+/+	0	11	28	64	69	114	63
43	Prnp+/+	6	18	25	45	55	53	53
87	PrnpZH3/ZH3	14	13	16	6	41	81	43
88	PrnpZH3/ZH3	9	30	99	71	78	49	54
89	PrnpZH3/ZH3	4	18	24	37	58	58	50
90	PrnpZH3/ZH3	28	40	94	66	69	54	63
91	PrnpZH3/ZH3	6	16	54	30	19	35	43
92	PrnpZH3/ZH3	4	7	8	17	35	32	35
44	Prnp+/+	8	11	27	41	48	48	85
45	Prnp+/+	10	15	25	38	47	57	59
46	Prnp+/+	5	3	16	20	27	38	51
47	Prnp+/+	15	39	76	80	83	80	74
48	Prnp+/+	0	13	24	40	41	70	42
49	Prnp+/+	4	9	35	26	35	61	78
93	PrnpZH3/ZH3	1	24	40	23	9	13	25
94	PrnpZH3/ZH3	8	12	24	24	48	39	38
95	PrnpZH3/ZH3	5	4	15	28	58	47	39
96	PrnpZH3/ZH3	37	29	36	26	39	83	56
97	PrnpZH3/ZH3	17	19	33	69	65	46	56
98	PrnpZH3/ZH3	4	1	1	1	0	1	2

## Sheet: Fig. 2c-d
	Mouse code	Genotype	Lever pulses
			Session 1		Session 2		Session 3		Session 4		Session 5		Session 6		Session 7		Session 8		Session 9		Session 10
			ON	OFF	ON	OFF	ON	OFF	ON	OFF	ON	OFF	ON	OFF	ON	OFF	ON	OFF	ON	OFF	ON	OFF
	26	Prnp+/+	20	80	33	145	24	265	37	213	36	184	43	139	40	123	50	110	40	71	58	64
	27	Prnp+/+	9	63	13	77	13	87	15	101	20	126	22	268	25	115	25	72	42	95	30	24
	28	Prnp+/+	23	110	22	131	31	258	32	149	33	87	36	196	40	43	38	32	53	19	26	35
	29	Prnp+/+	16	53	16	62	33	86	31	67	31	73	37	142	31	74	42	48	82	36	85	43
	30	Prnp+/+	29	218	24	207	25	157	27	217	27	197	41	185	38	114	45	69	41	25	46	33
	31	Prnp+/+	23	97	17	53	23	137	22	81	19	86	28	161	26	88	29	75	35	57	40	27
	75	PrnpZH3/ZH3	26	15	17	9	39	11	17	4	5	15	24	22	23	34	21	41	37	56	24	63
	76	PrnpZH3/ZH3	20	27	24	10	18	42	10	23	10	24	7	28	24	39	14	48	31	53	39	57
	78	PrnpZH3/ZH3	29	54	15	34	28	30	24	43	17	18	47	47	19	19	29	46	29	25	8	3
	80	PrnpZH3/ZH3	21	47	16	79	23	69	21	67	25	84	29	42	22	36	22	56	26	44	24	29
	32	Prnp+/+	35	158	29	232	31	117	44	167	37	148	38	143	69	107	45	117	55	41	48	93
	33	Prnp+/+	38	220	37	115	29	130	33	102	39	24	35	49	48	45	40	51	34	26	40	28
	34	Prnp+/+	27	208	31	215	42	164	55	148	39	195	40	246	46	53	45	67	47	70	56	10
	35	Prnp+/+	23	116	35	136	34	110	40	168	43	146	41	101	40	56	51	111	44	58	18	20
	36	Prnp+/+	26	87	29	90	25	142	36	114	39	104	44	127	45	125	41	103	40	32	49	104
	37	Prnp+/+	32	275	44	160	44	139	52	164	40	88	38	111	38	87	48	162	43	52	58	42
	81	PrnpZH3/ZH3	31	72	38	49	44	105	36	59	30	53	31	71	25	35	32	50	36	11	25	21
	82	PrnpZH3/ZH3	16	68	13	15	11	50	22	22	9	21	27	51	24	56	35	28	15	29	29	35
	84	PrnpZH3/ZH3	21	62	33	77	28	82	26	42	22	41	23	43	26	31	21	29	15	37	2	3
	85	PrnpZH3/ZH3	26	86	18	58	28	66	37	68	25	43	37	34	30	29	32	24	32	17	29	17
	86	PrnpZH3/ZH3	19	54	29	86	27	140	43	83	42	35	38	40	41	37	54	41	36	45	33	39
	38	Prnp+/+	32	246	36	210	46	146	44	57	53	84	50	56	65	54	73	81	40	50	54	36
	39	Prnp+/+	22	81	23	81	20	130	41	102	31	47	46	43	46	58	34	55	52	44	55	34
	40	Prnp+/+	13	62	15	58	14	93	22	131	19	93	25	93	27	102	46	48	39	76	36	72
	41	Prnp+/+	27	94	33	117	37	93	40	62	36	47	47	61	40	100	53	91	59	26	27	14
	42	Prnp+/+	42	224	44	187	52	142	35	178	43	141	45	110	52	128	45	104	51	42	40	27
	43	Prnp+/+	28	122	30	163	45	114	37	49	40	54	42	32	47	29	46	29	43	35	42	20
	87	PrnpZH3/ZH3	34	105	40	96	36	100	60	47	40	38	38	30	45	38	37	35	44	37	57	5
	88	PrnpZH3/ZH3	30	240	26	171	31	144	39	197	36	168	54	43	47	78	51	43	45	60	50	18
	89	PrnpZH3/ZH3	21	30	21	85	35	89	30	137	39	63	36	26	37	8	27	21	26	31	32	9
	90	PrnpZH3/ZH3	24	96	26	148	40	86	43	107	48	116	52	70	46	55	46	47	45	33	45	54
	91	PrnpZH3/ZH3	13	21	15	29	15	29	25	30	26	25	16	30	23	35	17	54	19	27	18	31
	92	PrnpZH3/ZH3	21	61	24	68	29	50	28	53	17	47	23	30	25	29	24	4	16	4	12	14
	44	Prnp+/+	31	93	37	196	34	238	27	333	48	128	49	63	56	44	60	16	55	53	47	84
	45	Prnp+/+	28	150	32	134	38	115	36	118	31	71	39	92	29	54	41	41	50	54	49	32
	46	Prnp+/+	22	74	17	102	20	69	23	90	26	73	28	66	30	37	35	29	49	20	44	23
	47	Prnp+/+	50	175	39	203	50	165	46	125	53	124	51	51	48	67	46	46	65	50	57	41
	48	Prnp+/+	30	97	28	153	37	147	27	145	35	79	41	71	39	50	38	70	49	26	43	31
	49	Prnp+/+	20	132	41	166	37	165	39	192	40	119	48	85	40	38	43	42	46	33	44	15
	93	PrnpZH3/ZH3	4	21	16	22	30	61	27	46	24	39	20	46	19	25	24	41	33	46	49	46
	94	PrnpZH3/ZH3	38	206	32	203	49	127	52	47	43	19	55	36	60	44	42	15	47	46	41	25
	95	PrnpZH3/ZH3	24	71	32	87	32	34	30	16	24	18	27	30	26	10	21	8	17	16	29	3
	96	PrnpZH3/ZH3	29	44	28	86	37	98	30	59	28	35	45	34	35	51	36	28	37	24	31	44
	97	PrnpZH3/ZH3	21	84	34	77	34	79	32	69	44	43	38	50	42	36	40	62	42	40	45	14

## Sheet: Fig. 3b-c
Mouse code	Genotype	fEPSP1 slope (V/s)						fEPSP2 slope (V/s)
		Interstimulus interval						Interstimulus interval
		10 ms	20 ms	40 ms	100 ms	200 ms	500 ms	10 ms	20 ms	40 ms	100 ms	200 ms	500 ms
1	Prnp+/+	0.166765	0.21139	0.191147	0.210405	0.180817	0.172653	0.103732	0.151769	0.191223	0.255987	0.228493	0.174118
2	Prnp+/+	0.467404	0.417689	0.449982	0.422225	0.438149	0.426437	0.429452	0.473106	0.530991	0.49272	0.422016	0.422379
5	Prnp+/+	0.30555	0.274062	0.283066	0.321114	0.353518	0.335403	0.102886	0.315524	0.396912	0.629051	0.375935	0.315414
6	Prnp+/+	0.239868	0.226052	0.134333	0.15195	0.166002	0.132401	1.50951	1.49891	0.626581	0.212943	0.161258	0.171417
51	PrnpZH3/ZH3	0.0932035	0.101263	0.0762049	0.0718966	0.084395	0.047348	0.09595	0.222334	0.362231	0.125122	0.0731728	0.0506287
53	PrnpZH3/ZH3	0.240534	0.254336	0.194804	0.224651	0.207533	0.179276	0.076613	0.353865	0.300064	0.209212	0.156777	0.154343
55	PrnpZH3/ZH3	0.745364	0.94506	1.00708	0.985288	0.891696	0.793381	0.275712	1.69391	1.62858	1.13675	1.12625	0.895721
56	PrnpZH3/ZH3	0.218409	0.197379	0.200526	0.224221	0.168818	0.19014	0.157429	0.240201	0.205243	0.238273	0.17205	0.170105
8	Prnp+/+	0.472446	0.199155	0.129608	0.117938	0.0854076	0.104842	0.193922	0.711531	0.98584	0.256983	0.112138	0.120836
9	Prnp+/+	1.49997	1.2401	0.928299	0.693461	0.658666	0.632033	0.71484	1.59364	1.82893	1.01184	0.709867	0.59845
10	Prnp+/+	0.17824	0.0809271	0.122314	0.0459162	0.0452909	0.0512834	0.200077	0.435097	0.365173	0.159988	0.117174	0.0239702
11	Prnp+/+	1.23072	1.18966	0.919998	0.725657	0.738872	0.758833	0.863783	0.950068	1.65221	1.06706	0.83485	0.859444
13	Prnp+/+	1.15094	0.772442	0.470581	0.317879	0.422308	0.597271	0.948775	1.78553	2.27171	0.967903	0.5604	0.658555
58	PrnpZH3/ZH3	0.231598	0.163184	0.117371	0.156204	0.112167	0.140121	0.519348	0.753513	0.674255	0.354935	0.104477	0.137299
60	PrnpZH3/ZH3	0.430603	0.388641	0.368317	0.37764	0.390121	0.42572	1.02831	1.1201	0.860764	0.51062	0.438293	0.402161
14	Prnp+/+	0.720714	0.919828	0.799699	0.639662	0.47029	0.411972	0.128479	0.915916	1.59628	0.984747	0.544212	0.475571
17	Prnp+/+	0.230838	0.225109	0.194314	0.184479	0.104634	0.0808411	0.0460122	0.104661	0.172979	0.13701	0.100708	0.102402
19	Prnp+/+	0.137773	0.105813	0.096061	0.10462	0.119268	0.122971	0.14353	0.134902	0.114163	0.114926	0.0955616	0.116974
64	PrnpZH3/ZH3	0.122253	0.112221	0.107117	0.0546958	0.0431061	0.0256958	0.275131	0.150285	0.104911	0.0429604	0.0461197	0.0584106
65	PrnpZH3/ZH3	0.111069	0.279486	0.288225	0.26585	0.26755	0.342697	0.0570984	0.266821	0.470817	0.460843	0.359395	0.394562
66	PrnpZH3/ZH3	0.262085	0.137898	0.152005	0.0923295	0.11837	0.118805	0.825958	1.4634	1.27562	0.316537	0.26165	0.107498
68	PrnpZH3/ZH3	0.193497	0.173354	0.181635	0.178625	0.175947	0.154053	0.167969	0.19147	0.173354	0.169858	0.183907	0.164963
69	PrnpZH3/ZH3	0.121169	0.137039	0.109794	0.138342	0.143623	0.122955	0.165849	0.085907	0.219754	0.170815	0.149536	0.105804
21	Prnp+/+	0.220503	0.261129	0.257085	0.253296	0.219227	0.222425	0.113983	0.204328	0.0793457	0.160192	0.15865	0.231638
22	Prnp+/+	0.184118	0.188942	0.184949	0.210889	0.197157	0.172577	0.476366	0.623296	0.515366	0.315361	0.255002	0.196953
23	Prnp+/+	0.0653492	0.0424321	0.0563939	0.0476074	0.047649	0.0504017	0.10369	0.176353	0.15433	0.137329	0.059218	0.0567913
70	PrnpZH3/ZH3	0.270497	0.215581	0.237096	0.167389	0.185741	0.164642	0.111348	0.208715	0.231895	0.292257	0.160453	0.135098
72	PrnpZH3/ZH3	0.195269	0.275726	0.21642	0.169538	0.155511	0.162849	0.897304	1.17579	1.27356	0.31601	0.186451	0.147718
28	Prnp+/+	0.119587	0.107866	0.0958668	0.0933838	0.0485646	0.0421143	0.178098	0.31121	0.493275	0.172165	0.125954	0.0381317
31	Prnp+/+	0.299807	0.292872	0.284618	0.282852	0.175864	0.196777	0.127938	0.385479	0.704013	0.450684	0.238523	0.260651
32	Prnp+/+	0.335735	0.337968	0.322127	0.299606	0.250619	0.259949	0.22626	0.119657	0.297047	0.366425	0.267473	0.275146
76	PrnpZH3/ZH3	0.108573	0.132308	0.103052	0.128891	0.121058	0.136634	0.303317	0.255973	0.240576	0.167984	0.136733	0.100759
79	PrnpZH3/ZH3	0.186837	0.218284	0.23106	0.23645	0.221488	0.225644	0.160564	0.279749	0.376185	0.306503	0.253657	0.227848
34	Prnp+/+	0.0589405	0.048842	0.0299905	0.0295604	0.058548	0.0157471	0.139382	0.17033	0.101415	0.0234985	0.0310059	0.022522
35	Prnp+/+	0.297713	0.406647	0.368028	0.373674	0.326828	0.292603	0.626776	1.18394	1.07597	0.541715	0.366287	0.308456
36	Prnp+/+	0.93467	0.711975	0.6293	0.577601	0.458145	0.413391	0.310197	0.771637	1.41299	0.701225	0.576492	0.495438
37	Prnp+/+	0.315496	0.327884	0.216356	0.29867	0.23056	0.2108	0.214039	0.329826	0.598533	0.280706	0.230255	0.212067
81	PrnpZH3/ZH3	0.284285	0.362244	0.377294	0.334944	0.289542	0.264893	0.0622281	0.452896	0.510628	0.413749	0.310489	0.273636
82	PrnpZH3/ZH3	0.0787492	0.134705	0.175754	0.288793	0.252491	0.244446	0.112221	0.439499	0.655864	0.0630604	0.145624	0.224136
83	PrnpZH3/ZH3	0.259386	0.307358	0.301167	0.277446	0.228993	0.215485	0.0813571	0.282272	0.19122	0.338912	0.319907	0.293243
85	PrnpZH3/ZH3	0.148149	0.157715	0.177071	0.206229	0.173909	0.135345	0.476712	0.515076	0.576657	0.308366	0.318229	0.136185
42	Prnp+/+	0.524597	0.388905	0.396927	0.295156	0.380041	0.352158	0.504059	0.763786	1.06393	0.560421	0.28004	0.448227
44	Prnp+/+	0.283737	0.369263	0.327881	0.317603	0.287628	0.293884	0.0860901	0.178778	0.228363	0.162608	0.15539	0.279175
90	PrnpZH3/ZH3	0.173355	0.20462	0.187295	0.213148	0.216175	0.21069	0.159058	0.336318	0.22153	0.267893	0.248025	0.144908
91	PrnpZH3/ZH3	0.463928	0.483093	0.469444	0.488417	0.523876	0.578512	0.516739	0.5896	0.525457	0.563914	0.538871	0.513865
45	Prnp+/+	0.110336	0.0776215	0.0591049	0.0745697	0.0478432	0.0696373	0.52887	0.663971	0.353905	0.104187	0.0901656	0.0751305
47	Prnp+/+	0.0227661	0.0300293	0.033432	0.0334625	0.030906	0.0232506	0.222748	0.255371	0.240051	0.0469055	0.0366072	0.033493
49	Prnp+/+	0.0498657	0.060791	0.0647888	0.0563202	0.0287559	0.0626946	0.0755157	0.229538	0.167953	0.0552826	0.0248025	0.0653839
94	PrnpZH3/ZH3	0.15892	0.165848	0.118074	0.128049	0.142087	0.101151	0.364507	0.40593	0.312738	0.276309	0.159413	0.132202
95	PrnpZH3/ZH3	0.179876	0.169586	0.096172	0.096172	0.11845	0.105728	0.443039	0.579086	0.195229	0.200237	0.140686	0.136093
96	PrnpZH3/ZH3	0.0176239	0.0130463	0.0128174	0.0234633	0.0308921	0.0185242	0.094223	0.119675	0.0266647	0.0437927	0.0157027	0.0319519

## Sheet: Fig. 3d-i
Mouse code	Genotype	fEPSP 1 slope (V/s)																				fEPSP 2 slope (V/s)
		Intensity of the stimulus (mA)																				Intensity of the stimulus (mA)
		0.02	0.04	0.06	0.08	0.1	0.12	0.14	0.16	0.18	0.2	0.22	0.24	0.26	0.28	0.3	0.32	0.34	0.36	0.38	0.4	0.02	0.04	0.06	0.08	0.1	0.12	0.14	0.16	0.18	0.2	0.22	0.24	0.26	0.28	0.3	0.32	0.34	0.36	0.38	0.4
6	Prnp+/+	0.0460815	0.0531464	0.0187073	0.0365601	0.0328979	0.0198517	0.0538219	0.0504788	0.0913086	0.0974898	0.170593	0.20871	0.230644	0.277725	0.681641	0.958008	1.05153	1.22627	1.3815	1.68858	0.05159	0.0466614	0.0191193	0.0333862	0.0209198	0.0642242	0.100916	0.180761	0.281372	0.380055	0.684509	1.21469	1.84856	1.92323	2.82063	2.47226	2.58998	2.58998	2.78859	2.58592
8	Prnp+/+	0.0256195	0.0246499	0.0221114	0.0190887	0.0331879	0.0334167	0.0740814	0.0529785	0.11174	0.170181	0.205261	0.238983	0.338333	0.3936	0.614083	0.67337	0.774231	0.874252	0.98311	0.931808	0.0210876	0.0185325	0.0271745	0.0183716	0.129852	0.188095	0.282211	0.416199	0.623764	0.809723	1.02002	1.15147	1.23906	1.28001	1.14488	1.29579	1.16901	1.16408	1.34419	1.40967
10	Prnp+/+	0.0198212	0.0017	0.00204722	0.0141296	0.0357352	0.0407548	0.0890142	0.121307	0.155136	0.416153	0.49469	0.800354	1.09662	1.09305	1.3246	NA	NA	NA	NA	NA	0.0344849	0.015146	0.017146	0.0180337	0.0253601	0.0946045	0.168651	0.453598	0.637131	1.31593	1.80437	2.09486	2.23044	2.51596	2.33584	NA	NA	NA	NA	NA
13	Prnp+/+	0.0210642	0.0219362	0.0223056	0.031601	0.100739	0.0677643	0.139343	0.135941	0.27562	0.622437	1.43849	1.09102	1.49843	1.91614	2.00449	2.10405	2.01309	1.77608	2.01008	2.22075	0.0166016	0.017617	0.0179907	0.0180817	0.0444489	0.072525	0.32373	0.70076	1.41074	2.0316	2.00652	2.88309	2.86747	2.795	2.87729	3.56578	3.59328	3.39377	3.65438	2.57365
14	Prnp+/+	0.0322571	0.0593262	0.0401917	0.12027	0.0893471	0.0974121	0.171799	0.241943	0.339401	0.409714	0.589172	0.614883	0.774445	0.870438	1.09413	1.01826	0.979156	1.07462	1.13934	0.951172	0.0955353	0.130753	0.158539	0.213196	0.309934	0.397156	0.681213	0.932281	1.13054	1.41371	1.59396	1.8112	1.87805	1.95616	2.01753	2.07565	2.17455	2.15445	2.26639	1.83618
19	Prnp+/+	0.0212097	0.0197449	0.0211029	0.0281372	0.0555142	0.0661621	0.102951	0.0998535	0.139725	0.129135	0.168152	0.25589	0.293793	0.335831	0.353043	0.376038	0.442047	0.42131	0.447449	0.498901	0.0269623	0.012146	0.0179443	0.0362549	0.058136	0.0747223	0.0869446	0.105286	0.112656	0.17157	0.199783	0.259338	0.322296	0.311829	0.379105	0.362274	0.405701	0.440903	0.464264	0.473312
22	Prnp+/+	0.0138751	0.0150757	0.0151076	0.0377045	0.084	0.09729	0.158844	0.323608	0.4254	0.652145	0.84166	0.967743	1.37478	1.33664	1.49153	1.60197	1.54205	1.5659	1.53115	1.52034	0.0131226	0.0146179	0.0656738	0.099884	0.25	0.278427	0.416199	0.838104	1.23192	1.69685	1.88028	1.9528	1.88257	2.03133	1.7348	1.94119	2.25645	2.17044	2.32174	2.38484
28	Prnp+/+	0.0101929	0.0152893	0.0103607	0.0203857	0.00489668	0.0138245	0.0315704	0.0357056	0.0615442	0.209381	0.287186	0.603699	0.74474	0.736328	0.873871	1.23581	1.63814	1.61334	NA	NA	0.0560651	0.0691376	0.0496979	0.0753632	0.012207	0.0925031	0.0995178	0.108948	0.270264	0.616257	0.878418	0.755203	0.913072	1.20738	1.41821	1.18797	1.08258	1.34468	NA	NA
31	Prnp+/+	0.00927734	0.00891113	0.018631	0.0284576	0.0492859	0.0741425	0.229263	0.43306	0.621658	0.891144	1.06264	1.04935	0.995913	0.967148	1.03183	1.08472	0.999741	0.953186	1.02865	1.02444	0.00587463	0.0209045	0.0232697	0.0379181	0.123388	0.394196	0.830551	0.776199	0.888641	0.691986	0.676605	0.534363	0.593095	0.723328	0.712219	0.806702	1.02647	1.08688	1.01338	1.03819
32	Prnp+/+	0.00323486	0.00337219	0.00208008	0.00386047	0.00585383	0.0108032	0.0129395	0.0178375	0.0370941	0.0652924	0.1156	0.146561	0.198739	0.23468	0.267029	0.309723	0.355774	0.394226	0.396285	0.423203	0.00714111	0.00888062	0.00563049	0.00617981	0.00736583	0.0144348	0.0101166	0.0275269	0.0653381	0.119019	0.160294	0.215	0.262091	0.302017	0.261383	0.318558	0.36586	0.364883	0.329951	0.361755
35	Prnp+/+	0.00906372	0.0128937	0.00752258	0.0152283	0.00942993	0.0176086	0.0265503	0.0256195	0.0349121	0.052536	0.0883026	0.115341	0.152664	0.212479	0.289185	0.334427	0.516344	0.597885	0.732574	0.834719	0.0104675	0.0236206	0.0237885	0.0315552	0.0263977	0.0427094	0.0679169	0.094223	0.117142	0.171097	0.218781	0.323746	0.452637	0.665009	0.895157	1.19095	1.62043	1.74948	1.70963	1.79867
36	Prnp+/+	0.00942993	0.0561829	0.0722961	0.083374	0.0954285	0.153961	0.20665	0.319382	0.432495	0.50885	0.519669	0.805618	0.878357	1.15062	1.38368	1.40471	1.49506	1.4444	1.51291	1.59267	0.0677948	0.0707397	0.133606	0.20401	0.260544	0.36676	0.609238	1.0365	1.24643	1.42488	1.70865	1.76074	1.99411	1.96802	1.83817	1.93071	2.06592	2.13731	2.123	2.02605
42	Prnp+/+	0.00463867	0.00471497	0.0134277	0.0188751	0.0363617	0.0361786	0.0713654	0.116619	0.255447	0.378098	0.485433	0.611313	0.762107	1.16454	1.05655	1.06535	NA	NA	NA	NA	0.016922	0.0278778	0.0395203	0.0567169	0.132629	0.309036	0.572647	0.775133	1.03101	1.23575	1.21814	1.41039	1.66625	1.72139	1.59022	1.69144	NA	NA	NA	NA
44	Prnp+/+	0.00511169	0.00273132	0.00924683	0.00875854	0.0101776	0.0128174	0.0274658	0.0811351	0.178894	0.277847	0.499098	0.459091	0.502097	0.454376	0.47398	0.440491	0.468567	0.459213	0.470856	0.452301	0.0110016	0.0120544	0.00961304	0.0114441	0.0149384	0.037735	0.0547028	0.106964	0.200974	0.290726	0.253198	0.292099	0.359927	0.485519	0.509394	0.596436	0.584808	0.674637	0.689682	0.735413
51	PrnpZH3/ZH3	0.0629425	0.0963135	0.121796	0.132385	0.151382	0.125977	0.114349	0.170898	0.253525	0.255447	0.249856	0.423294	0.700348	0.596896	0.663452	0.785614	0.547638	0.638992	0.674133	0.625721	0.0594177	0.0829926	0.113968	0.14476	0.168076	0.259048	0.40712	0.565735	0.679108	0.788773	0.842382	1.10869	1.27527	1.24645	1.43028	1.60504	1.45146	1.66986	1.58571	1.72752
53	PrnpZH3/ZH3	0.0156403	0.025238	0.0252991	0.0210876	0.0438538	0.0545197	0.0437927	0.0862122	0.130814	0.135193	0.231185	0.267288	0.269409	0.326981	0.374863	0.397812	0.390472	0.4339	0.435349	0.44134	0.0144806	0.0269165	0.0627594	0.0712128	0.105453	0.138809	0.124496	0.191757	0.265228	0.325531	0.324998	0.359497	0.356857	0.361023	0.358505	0.395447	0.460039	0.497986	0.496185	0.513666
55	PrnpZH3/ZH3	0.0972443	0.19931	0.214371	0.327469	0.483856	0.584259	0.693146	0.93042	1.45377	0.991989	1.17164	1.09561	1.1812	1.19066	1.27953	1.23941	1.29329	1.20889	1.67862	1.54508	0.259796	0.410477	0.50322	0.716827	0.98381	1.16231	1.29002	1.5932	1.87111	1.63434	1.76788	1.81085	1.87903	1.9082	1.96114	1.95662	1.98902	1.97339	2.21245	2.12276
58	PrnpZH3/ZH3	0.0304718	0.0393677	0.0323029	0.0737305	0.0624695	0.0930176	0.106247	0.119843	0.150467	0.14537	0.156052	0.194412	0.315628	0.378159	0.380041	0.42865	0.537781	NA	NA	NA	0.0753937	0.0155945	0.09198	0.120911	0.131058	0.218109	0.258438	0.323593	0.471268	0.611801	0.686874	0.916519	1.14307	1.29028	1.50391	1.72255	2.0265	NA	NA	NA
60	PrnpZH3/ZH3	0.0105591	0.0279388	0.0174561	0.0162201	0.0130768	0.0294189	0.0361023	0.0334015	0.0401001	0.0476227	0.091156	0.108215	0.155792	0.181076	0.227772	0.312637	0.379395	0.491211	0.592255	0.711807	0.0126801	0.0267639	0.0144958	0.0106354	0.0146637	0.0273743	0.0222778	0.0358124	0.0484009	0.0881042	0.190056	0.229156	0.296921	0.422501	0.497423	0.694611	0.980682	1.34201	1.72331	1.85779
68	PrnpZH3/ZH3	0.0107574	0.0127716	0.0143378	0.0144958	0.0160217	0.0244265	0.0472412	0.0400543	0.0630341	0.0731506	0.0741102	0.0863342	0.150116	0.0925751	0.162825	0.181641	0.228638	0.239273	0.279434	0.291621	0.00570679	0.0111542	0.0118185	0.0151215	0.0164795	0.0427045	0.0439453	0.0423126	0.0792694	0.123367	0.124176	0.187897	0.19693	0.242584	0.255918	0.282806	0.30188	0.332108	0.378571	0.363592
69	PrnpZH3/ZH3	0.00822449	0.00982666	0.0117645	0.00636292	0.0120087	0.0193093	0.0456238	0.0536652	0.0588531	0.0663452	0.0900116	0.0934296	0.110733	0.136581	0.142864	0.167542	0.201965	0.239365	0.244904	0.258115	0.0100403	0.0149384	0.0212555	0.0232599	0.0293732	0.0764604	0.107895	0.171066	0.164658	0.209503	0.211946	0.21463	0.158279	0.2173	0.230546	0.239929	0.264999	0.171432	0.240036	0.156606
81	PrnpZH3/ZH3	0.0027384	0.00497437	0.0213207	0.0078125	0.0394287	0.0742035	0.0984039	0.162064	0.173035	0.322556	0.338654	0.431519	0.435928	0.445969	0.434509	0.455658	0.441101	0.423782	0.444168	0.340368	0.00292969	0.0055542	0.0439592	0.0465393	0.0823517	0.148926	0.214844	0.333282	0.360428	0.533142	0.56633	0.535217	0.562302	0.55481	0.528198	0.519348	0.505829	0.51181	0.4496	0.46352
82	PrnpZH3/ZH3	0.00666809	0.0045166	0.00689697	0.0127869	0.0105743	0.0167694	0.01474	0.0525818	0.051	0.0573425	0.0893097	0.0987549	0.0910797	0.242538	0.288406	0.424759	0.642319	0.76416	0.77655	1.89711	0.00439453	0.00994873	0.00723267	0.0137024	0.0263214	0.0621	0.049881	0.188293	0.402527	0.611908	1.06142	1.18301	1.77306	2.05975	2.31204	2.65929	2.90471	3.10167	3.08325	3.50267
83	PrnpZH3/ZH3	0.00737	0.0126648	0.014328	0.0165863	0.0257263	0.0460205	0.0633698	0.067749	0.089859	0.0888214	0.100006	0.146851	0.213303	0.303085	0.365601	0.53981	0.632309	0.68335	0.827881	0.821991	0.00288391	0.014389	0.033432	0.0255432	0.0544281	0.0658112	0.0984497	0.095871	0.114243	0.211227	0.340714	0.483307	0.647949	0.904327	1.09886	1.15123	1.26453	1.36728	1.35426	1.39336
85	PrnpZH3/ZH3	0.00900269	0.0091095	0.0174103	0.024292	0.025919	0.0393579	0.0654449	0.154617	0.254944	0.377274	0.409958	0.489777	0.583282	0.702087	0.837646	0.954041	1.19696	1.39032	1.56285	1.72057	0.0476379	0.0526276	0.0466614	0.10968	0.128235	0.294373	0.387955	0.59227	0.738235	0.985855	1.33699	1.84787	2.33173	2.65767	2.96111	3.24873	3.63147	3.93704	4.0482	4.05777
90	PrnpZH3/ZH3	0.00480652	0.0126648	0.0178401	0.0455584	0.0649872	0.104592	0.125705	0.161313	0.199509	0.240021	0.254944	0.288605	0.356767	0.464054	NA	NA	NA	NA	NA	NA	0.0138855	0.0227079	0.0571823	0.0860923	0.113998	0.174144	0.181108	0.260259	0.330017	0.484222	0.486572	0.593994	0.746748	1.05277	NA	NA	NA	NA	NA	NA
91	PrnpZH3/ZH3	0.0126495	0.0120544	0.0223214	0.0223214	0.0366974	0.0577198	0.117382	0.13468	0.206177	0.198822	0.238098	0.371826	0.370076	0.37649	0.617462	0.76445	0.826942	0.850101	1.07565	NA	0.030365	0.0711337	0.0729806	0.0729806	0.0843964	0.13375	0.207755	0.26911	0.400208	0.396729	0.640137	0.800919	1.01878	1.34818	2.59151	3.05392	3.34276	3.60068	3.65019	NA
94	PrnpZH3/ZH3	0.0199127	0.00710805	0.0147247	0.0288086	0.0113068	0.0311973	0.0478516	0.0465254	0.0452576	0.0463257	0.0358734	0.0572205	0.0969086	0.107758	0.113205	0.153748	0.170929	0.217896	0.266144	0.290009	0.00987244	0.0157038	0.019633	0.0267029	0.0201263	0.0253573	0.038208	0.0355252	0.0658722	0.126175	0.12915	0.188278	0.224014	0.277222	0.406021	0.473511	0.861969	1.29225	1.70729	1.69806
95	PrnpZH3/ZH3	0.0103149	0.0131861	0.00718435	0.00865173	0.0406494	0.0291998	0.0356598	0.0535583	0.0917816	0.122101	0.17215	0.235031	0.277649	0.48085	0.80925	1.18649	1.09888	1.10121	1.19182	1.87032	0.0114746	0.0164286	0.0216675	0.0167541	0.0372772	0.0576921	0.0696411	0.155251	0.269104	0.411804	0.534439	0.93634	1.38214	1.80632	2.40991	2.71089	2.66359	2.65311	2.66182	2.84453

## Sheet: Fig. 4a-f
fEPSP 1 slope (V/s)
Mouse code	Genotype	Baseline				Day 1													Day 2							Day 3							Day 4							Day 5
		-15	-10	-5		5	10	15	20	25	30	35	40	45	50	55	60		5	10	15	20	25	30		5	10	15	20	25	30		5	10	15	20	25	30		5	10	15	20	25	30
2	Prnp+/+	0.608637	0.634755	0.63858		0.59138	0.579142	0.62797	0.617259	NA	NA	NA	NA	NA	NA	NA	NA		0.38033	0.651286	0.653412	0.640605	0.647308	0.663411		0.386119	0.742737	0.780507	0.732239	0.729879	0.741547		0.618551	0.724874	0.754069	0.722666	0.69929	0.691854		0.739187	0.778259	0.717407	0.756002	0.74118	0.757548
6	Prnp+/+	0.137197	0.132985	0.137197		0.568105	0.499034	0.843506	0.674795	0.600911	0.606547	0.512909	0.684479	0.747457	0.688725	0.780111	0.845856		1.05922	1.0392	1.03657	1.03144	0.994253	1.03671		0.685857	0.81366	0.8054	0.89327	0.811778	0.862325		0.701711	0.727885	0.576609	0.754893	0.696869	0.694977		0.558929	0.535492	0.644897	0.425608	0.60966	0.660207
8	Prnp+/+	0.15333	0.132904	0.148926		1.25051	1.14703	1.14694	1.1193	1.10738	1.0602	1.02721	1.03952	1.00421	0.997355	0.965495	1.01755		0.896556	0.8703	0.860341	0.881378	0.887889	0.891113		0.642415	0.573517	0.549278	0.488608	0.569855	0.581238		0.495972	0.337524	0.372935	0.417358	0.516327	0.3573		0.384766	0.253072	0.29483	0.341471	0.356913	0.300008
9	Prnp+/+	0.140503	0.11498	0.173421		2.19534	1.62114	1.24655	1.13631	1.00579	0.956533	0.830882	0.839284	0.900635	0.922353	0.862834	0.792434		0.535105	0.49175	0.458761	0.43808	0.506287	0.401245		0.36146	0.133107	0.150269	0.157399	0.166168	0.166758		0.288757	0.0960286	0.0881144	0.112264	0.152507	0.142548		0.162567	0.10967	0.11027	0.0388794	0.125092	0.118479
13	Prnp+/+	0.326894	0.307841	0.25589		1.81856	2.77351	2.5879	2.56805	2.62391	2.61371	2.59966	2.31404	2.34421	2.44038	2.4075	2.44872		2.1509	2.10751	1.92231	2.0848	1.88072	1.92291		1.77176	1.74897	1.70417	1.67199	1.67361	1.77099		1.26583	1.10541	1.16171	1.11499	1.05927	1.05927		0.401001	1.05802	0.987742	0.877391	0.936137	1.03776
14	Prnp+/+	0.445719	0.529643	0.58016		2.00254	1.91151	1.69022	1.72706	1.63899	1.62494	1.66274	1.68217	1.71232	1.48099	1.60932	1.35677		1.62581	1.44037	1.4385	1.49846	1.44375	1.47406		0.78774	1.32182	1.26765	1.25009	1.20777	1.14505		1.42882	1.2565	1.27817	1.26161	1.31057	1.24727		0.311198	0.46465	0.464559	0.503916	0.613363	0.58134
18	Prnp+/+	0.533773	0.498708	0.493978		0.500264	0.519165	0.542623	0.54894	0.579264	0.609192	0.608541	0.598633	0.627858	0.59963	0.595815	0.611545		0.700328	0.67747	0.716248	0.610148	0.631165	0.608348		0.385518	0.636169	0.601562	0.6132	0.596558	0.564087		0.604014	0.572235	0.530538	0.505198	0.51887	0.514618		0.369303	0.357625	0.343852	0.324849	0.332682	0.32722
19	Prnp+/+	0.328308	0.358785	0.300751		0.263438	0.243703	0.249349	0.268768	0.266012	0.287923	0.29185	0.284251	0.2883	0.30246	0.280273	0.307976		0.289856	0.328766	0.300557	0.276906	0.285258	0.277171		0.214045	0.319082	0.318288	0.354024	0.338857	0.329142		0.264231	0.233754	0.334676	0.341319	0.330078	0.357595		0.356781	0.321045	0.344635	0.336812	0.333934	0.351054
21	Prnp+/+	0.127879	0.100413	0.100372		0.455434	0.464661	0.467468	0.427938	0.425639	0.412303	0.391551	0.402456	0.388306	0.370056	0.397257	0.388363		0.218353	0.239563	0.230377	0.223582	0.218669	0.25765		0.139638	0.315959	0.326355	0.306885	0.326945	0.278514		0.372599	0.483877	0.477549	0.440389	0.420176	0.372599		0.19813	0.232725	0.224009	0.257812	0.240377	0.238363
22	Prnp+/+	0.198385	0.169312	0.160319		0.420324	0.483032	0.490519	0.537954	0.472026	0.480662	0.507558	0.468302	0.417328	0.467651	0.447011	0.5407		0.582906	0.515483	0.565501	0.53653	0.536784	0.565481		0.255737	0.426351	0.40743	0.416992	0.449463	0.447734		0.451121	0.288818	0.253072	0.237986	0.213593	0.254536		0.227498	0.339976	0.320363	0.290131	0.323964	0.335836
31	Prnp+/+	0.127706	0.162984	0.145976		0.962799	1.00717	1.01035	0.984436	0.963043	0.905497	0.911845	0.877675	0.874969	0.873613	0.843475	0.813475		0.978923	0.942973	0.913198	0.885651	0.894947	0.841665		0.430359	0.552892	0.612895	0.691203	0.665181	0.695333		0.64563	0.722707	0.70104	0.669444	0.639374	0.664927		0.500193	0.608103	0.609792	0.632202	0.615774	0.576884
32	Prnp+/+	0.250483	0.286906	0.30719		0.324351	0.364777	0.371948	0.372803	0.368785	0.346731	0.346313	0.349141	0.342061	0.331523	0.32899	0.336131		0.317464	0.317301	0.301921	0.291962	0.299072	0.292816		0.292531	0.310994	0.308482	0.295827	0.285726	0.290395		0.342082	0.329488	0.324382	0.343923	0.348124	0.328308		0.31782	0.296885	0.296794	0.293152	0.283488	0.268951
34	Prnp+/+	0.208048	0.21579	0.250529		1.49808	2.74264	2.62578	2.37459	2.36048	2.32991	2.11652	2.16438	1.99359	2.21992	2.04481	2.00927		2.23118	2.11584	1.99599	1.92413	2.02231	2.07326		0.238271	1.89883	1.93023	1.82514	1.82383	1.85874		0.911235	1.56379	1.58581	1.69564	1.60411	1.63849		0.821604	1.1346	1.3596	1.12599	1.37178	1.11823
35	Prnp+/+	0.215668	0.260763	0.266012		0.977305	1.12023	1.15618	1.17746	1.16547	1.09207	1.10951	1.20137	1.058	1.09616	1.11296	1.08612		0.86654	1.0015	1.01151	1.01267	0.926219	1.00274		0.301229	0.955587	0.972219	0.868154	1.00909	0.960358		0.685557	1.05241	1.06868	1.10983	0.925252	1.01718		0.683929	0.715535	0.808553	0.701691	0.777405	0.815735
36	Prnp+/+	0.210419	0.162221	0.155853		1.59373	1.57057	1.53597	1.60443	1.56694	1.56891	1.54335	1.60047	1.47622	1.67921	1.64594	1.62371		0.868998	1.47895	1.36726	1.40179	1.36832	1.33929		0.862315	1.53912	1.47322	1.4358	1.31205	1.28825		0.57252	0.698212	0.655579	0.656728	0.696869	0.658925		0.604492	0.628255	0.605387	0.690216	0.708974	0.630859
37	Prnp+/+	0.160156	0.221069	0.195221		0.640625	1.00244	0.919098	0.89798	0.921611	0.90446	0.945241	0.920522	0.885396	0.888713	0.900675	0.933512		0.549428	0.826762	0.779012	0.822571	0.892171	0.796112		0.466278	0.638896	0.637075	0.708496	0.675446	0.680339		0.555186	0.644562	0.641815	0.63858	0.674367	0.626363		0.518422	0.486552	0.509216	0.524068	0.473928	0.504618
42	Prnp+/+	0.450684	0.430725	0.413869		1.48997	1.46924	1.41616	1.35004	1.38193	1.25969	1.26876	1.21024	1.09291	1.0564	1.06124	1.0721		0.117742	0.350922	0.436493	0.4717	0.51005	0.53478		0.731303	0.707408	0.681427	0.687022	0.701914	0.675893		1.2724	1.25994	1.19532	1.12722	1.06403	1.16566		1.12129	1.07428	1.14612	1.10065	1.05431	1.00791
43	Prnp+/+	0.22226	0.305662	0.304972		0.429331	0.196849	0.425039	0.395762	0.423879	0.459941	0.41035	0.398265	0.441711	0.410411	0.429321	0.463186		0.470825	0.164886	0.406403	0.41628	0.41037	0.410085		0.429626	0.370219	0.361359	0.397349	0.369588	0.375142		0.345612	0.347768	0.362976	0.334025	0.308889	0.345357		0.127279	0.298218	0.311778	0.310801	0.307922	0.309336
44	Prnp+/+	0.396637	0.394802	0.378723		0.290009	0.614034	0.619283	0.620768	0.626241	0.587789	0.607422	0.589691	0.58549	0.590098	0.592682	0.594838		0.621826	0.610321	0.400981	0.590912	0.597616	0.587565		0.268188	0.405945	0.586243	0.561727	0.533712	0.536977		0.560303	0.546651	0.523031	0.524231	0.550741	0.52416		0.274109	0.490977	0.531881	0.512105	0.5059	0.495534
45	Prnp+/+	0.0612081	0.04422	0.043691		0.521637	0.861542	0.916779	0.813975	0.69458	0.5666	0.552073	0.49826	0.591237	0.556529	0.670675	0.625682		0.479095	0.379384	0.519826	0.495626	0.444438	0.468404		0.164429	0.200928	0.172109	0.179728	0.207082	0.28242		0.108134	0.163696	0.172384	0.141235	0.16452	0.180369		0.0814209	0.152863	0.195465	0.143758	0.154409	0.198842
53	PrnpZH3/ZH3	0.231995	0.236582	0.218872		1.00039	0.848348	0.794454	0.717356	0.712718	0.625549	0.557617	0.498088	0.4876	0.516001	0.536051	0.593221		0.381724	0.363739	0.360128	0.368073	0.353577	0.355174		0.293264	0.316386	0.287944	0.314168	0.321828	0.29302		0.240499	0.191335	0.185537	0.21935	0.19809	0.194722		0.222992	0.239634	0.203003	0.21698	0.205668	0.241893
55	PrnpZH3/ZH3	1.1	1.08819	1.13861		2.21456	1.95424	1.81844	1.77987	1.77639	1.66161	1.76584	1.73003	1.72036	1.68604	1.82559	1.77241		0.636759	0.808482	0.937398	0.91153	0.940989	0.890066		0.69042	0.842316	0.879659	0.885773	0.876099	0.876078		1.26994	0.982015	0.904765	0.804667	0.766937	0.827606		0.368093	0.523631	0.617523	0.591929	0.600494	0.573537
58	PrnpZH3/ZH3	0.680756	0.652756	0.594155		0.470347	0.35789	0.423706	0.532043	0.558197	0.596883	0.615316	0.852448	0.685527	0.695608	0.745316	0.7117		0.751994	0.660655	0.668742	0.697245	0.647085	0.578206		0.429474	0.482442	0.520172	0.542867	0.606455	0.634267		0.477112	0.381592	0.333852	0.382161	0.434123	0.39739		0.185781	0.210195	0.233521	0.290761	0.25646	0.32606
60	PrnpZH3/ZH3	0.316925	0.304281	0.321686		0.210347	0.314392	0.335948	0.369151	0.383647	0.381704	0.366842	0.389506	0.369303	0.351084	0.325851	0.312653		0.244965	0.25177	0.234151	0.241842	0.224172	0.231639		0.193197	0.134033	0.153432	0.153432	0.159017	0.138926		0.133006	0.0724487	0.0920308	0.0936686	0.0959574	0.093221		0.363169	0.312419	0.295573	0.249969	0.239166	0.2164
62	PrnpZH3/ZH3	0.135793	0.15981	0.161021		0.405853	0.437063	0.450623	0.439484	0.433736	0.442291	0.464071	0.469818	0.416311	0.382039	0.431559	0.379089		0.38798	0.348948	0.273397	0.227427	0.227366	0.221405		0.38798	0.340861	0.356842	0.340088	0.360809	0.351817		0.386719	0.280721	0.312002	0.253733	0.240397	0.247426		0.056071	0.040507	0.0626831	0.0589193	0.0869853	0.0927531
64	PrnpZH3/ZH3	0.689592	0.538706	0.65981		0.778697	1.10254	1.2891	1.31212	1.58833	1.28485	1.43799	1.307	1.39615	1.19736	1.27625	1.27589		1.5153	1.34556	1.26059	1.47903	1.35322	1.52161		1.25452	1.34157	1.19438	1.09221	0.862071	0.749542		0.424408	0.605632	0.728099	0.638255	0.784617	0.614136		0.524729	0.614878	0.733877	0.705933	0.592306	0.502543
65	PrnpZH3/ZH3	0.567006	0.522085	0.534892		0.31014	0.294495	0.283549	0.324783	0.34138	0.377502	0.358185	0.367828	0.382701	0.344818	0.405365	0.30821		0.354594	0.527985	0.425415	0.405894	0.480092	0.44164		0.471059	0.340769	0.521891	0.499766	0.457601	0.463603		0.460388	0.552236	0.550751	0.609609	0.569387	0.588125		0.539825	0.601278	0.631388	0.578603	0.644307	0.683167
66	PrnpZH3/ZH3	0.0886434	0.0134989	0.0484212		0.113322	0.0614522	0.0100199	0.0235494	0.0940959	0.041921	0.0534668	0.0519714	0.0185038	0.0258484	0.0807393	0.0368958		0.0305684	0.0431722	0.0874227	0.0238241	0.0297139	0.0393677		0.093221	0.035258	0.0256144	0.0132141	0.0337728	0.0846761		0.151998	0.0635173	0.0700073	0.0167338	0.0329285	0.00923665		0.0190294	0.050588	0.00904338	0.00957235	0.0416158	0.0153198
69	PrnpZH3/ZH3	0.298218	0.367249	0.345439		0.430491	0.363271	0.354411	0.446269	0.404826	0.297689	0.393341	0.442668	0.430491	0.397434	0.391449	0.42309		0.158529	0.343923	0.366923	0.437673	0.427917	0.435069		0.212575	0.363749	0.359406	0.380646	0.334696	0.366893		0.272125	0.334188	0.350444	0.439301	0.445628	0.367482		0.280813	0.385386	0.353048	0.487813	0.397888	0.351601
70	PrnpZH3/ZH3	0.479411	0.725444	0.508046		0.365194	0.639048	0.662679	0.649343	0.717845	0.80069	0.757833	0.699707	0.74998	0.737966	0.782644	0.882408		1.42406	1.26536	1.12866	1.19451	1.19215	1.16512		1.10552	1.4174	1.36846	1.19781	1.27613	1.10552		1.0448	0.975271	0.57488	0.808879	0.723073	0.851674		0.406209	0.602722	0.582418	0.444916	0.404917	0.406209
76	PrnpZH3/ZH3	0.526001	0.208282	0.173574		0.0456746	0.0637919	0.0166524	0.0823771	0.0852966	0.106639	0.0828349	0.0626322	0.0635478	0.0809326	0.0780029	0.0495504		0.0747782	0.0802104	0.0458813	0.0671488	0.0670166	0.0843913		0.0409902	0.105092	0.0797221	0.0993551	0.0957031	0.0907084		0.0177714	0.0292257	0.0136108	0.0127157	0.0339966	0.0271606		0.017629	0.0761617	0.0501811	0.0752767	0.0615438	0.0762533
77	PrnpZH3/ZH3	0.463765	0.416433	0.422913		0.459483	0.528432	0.559865	0.562815	0.587585	0.603139	0.63383	0.628774	0.665934	0.653097	0.628967	0.694112		0.593984	0.595652	0.608083	0.587382	0.576762	0.573303		0.51414	0.589559	0.546346	0.582428	0.585327	0.57723		0.393545	0.525879	0.513611	0.5212	0.517192	0.524607		0.585052	0.596252	0.577566	0.570974	0.561279	0.59553
78	PrnpZH3/ZH3	1.15467	1.03696	1.24364		1.50354	0.496094	1.48128	1.38819	1.34393	1.29008	1.36411	1.38345	1.39562	1.46879	1.43918	1.58057		1.43836	1.70602	1.61787	1.61342	1.50015	1.54703		1.40781	1.47926	1.54571	1.64547	1.55987	1.61987		1.05956	1.2864	1.27595	1.29009	1.2232	1.30772		1.75493	1.73683	1.77483	1.65607	1.70951	1.64406
79	PrnpZH3/ZH3	0.320312	0.342489	0.320363		0.410665	0.423086	0.483378	0.524272	0.543732	0.554504	0.553975	0.587463	0.56543	0.573578	0.577586	0.578634		0.427236	0.421743	0.278412	0.465556	0.444102	0.473246		0.385498	0.41924	0.403941	0.439555	0.432729	0.420344		0.366557	0.424967	0.436391	0.420542	0.450104	0.472707		0.18811	0.389089	0.384572	0.39149	0.439107	0.467967
81	PrnpZH3/ZH3	0.181498	0.177612	0.176453		0.248326	0.29601	0.300242	0.303162	0.314433	0.298747	0.299754	0.301992	0.302327	0.295563	0.291982	0.300995		0.250682	0.131816	0.252411	0.25238	0.240824	0.238505		0.20226	0.177165	0.188578	0.193654	0.190684	0.203125		0.20638	0.210714	0.207804	0.199229	0.193929	0.193929		0.153046	0.169149	0.179911	0.179036	0.164144	0.190399
82	PrnpZH3/ZH3	0.225037	0.191966	0.235484		0.0671387	0.117432	0.110067	0.179006	0.239024	0.30717	0.278432	0.295105	0.231211	0.135874	0.0810038	0.130727		0.214081	0.123657	0.202566	0.221924	0.180878	0.189199		0.0868225	0.0238342	0.0543722	0.0779317	0.100677	0.0697835		0.188548	0.110484	0.130361	0.129425	0.1415	0.176585		0.127441	0.0884603	0.0920105	0.130341	0.144094	0.146403
85	PrnpZH3/ZH3	0.0767822	0.13209	0.111949		0.271413	0.201162	0.166911	0.265303	0.168437	0.250845	0.179169	0.201304	0.233968	0.194956	0.214478	0.188649		0.115468	0.117991	0.111481	0.177348	0.141154	0.121389		0.153982	0.117167	0.132294	0.0539958	0.134562	0.126088		0.0985718	0.0845642	0.0537618	0.0834757	0.127716	0.0975647		0.0283712	0.0383301	0.0298564	0.0404663	0.0605469	0.0583598
88	PrnpZH3/ZH3	0.0707906	0.131388	0.184001		0.188711	0.256419	0.322886	0.347677	0.270355	0.291494	0.355204	0.331675	0.326192	0.33432	0.305939	0.306407		0.312632	0.28712	0.292948	0.2394	0.270833	0.216868		0.188649	0.185089	0.198476	0.183634	0.185201	0.204732		0.0244446	0.043752	0.0317586	0.0930684	0.0456441	0.0284424		0.197266	0.164998	0.135976	0.12343	0.0819482	0.0390752
90	PrnpZH3/ZH3	0.145833	0.153717	0.139811		0.241689	0.32016	0.412069	0.371236	0.323425	0.344523	0.321706	0.363129	0.325857	0.312632	0.360331	0.346781		0.24762	0.138855	0.136342	0.235128	0.286601	0.252696		0.101003	0.15978	0.148855	0.142344	0.168498	0.148397		0.120534	0.123644	0.0351562	0.161855	0.186625	0.1521		0.0925598	0.152645	0.148773	0.176605	0.177694	0.152232
91	PrnpZH3/ZH3	0.571574	0.520752	0.50589		0.679199	1.11715	0.965932	0.978373	0.915904	0.86142	1.00389	0.92099	0.898458	0.970957	0.834432	0.916036		1.16406	1.17861	1.03489	1.15379	0.99883	1.03119		0.572021	0.744609	0.6551	0.629771	0.674795	0.560384		0.766062	0.68691	0.634033	0.600098	0.686768	0.605835		0.523285	0.596893	0.591197	0.57782	0.70575	0.627248
fEPSP 2 slope (V / s)
Mouse code	Genotype	Baseline				Day 1													Day 2							Day 3							Day 4							Day 5
		-15	-10	-5		5	10	15	20	25	30	35	40	45	50	55	60		5	10	15	20	25	30		5	10	15	20	25	30		5	10	15	20	25	30		5	10	15	20	25	30
2	Prnp+/+	0.690628	0.666789	0.688517		0.691813	0.609721	0.529907	0.508626	NA	NA	NA	NA	NA	NA	NA	NA		0.185079	0.335286	0.358785	0.358643	0.353038	0.358999		0.200043	0.4027	0.397685	0.397227	0.419047	0.43514		0.328878	0.424611	0.415833	0.411845	0.396383	0.446625		0.381419	0.405314	0.46347	0.434682	0.43986	0.476624
6	Prnp+/+	0.44636	0.46462	0.44636		1.73862	1.68173	1.91788	1.83456	1.79616	1.76889	1.79462	1.87388	1.94861	1.99772	1.99933	1.98966		1.96462	2.22804	2.27832	2.42927	2.50582	2.59786		1.81834	2.01553	2.032	2.06896	2.18812	2.24703		1.84257	1.89858	1.906	1.95263	1.93469	1.84774		1.62804	1.57312	1.70555	1.48091	1.72946	1.86567
8	Prnp+/+	0.947764	0.788249	0.904928		0.605937	0.485575	0.496979	0.54125	0.52593	0.568878	0.533346	0.597504	0.566661	0.644023	0.643402	0.540965		0.688049	0.695618	0.742676	0.842977	0.873403	0.84433		0.832336	0.843903	0.933056	1.00412	0.946381	0.959757		0.799449	0.837118	0.870036	0.743683	0.783101	0.869548		0.793182	0.907928	0.879649	0.61733	0.839294	0.907277
9	Prnp+/+	0.944112	0.908559	0.921611		0.886861	0.832184	1.04481	1.01441	1.29807	1.29328	1.72171	1.70409	1.65113	1.65321	1.7477	1.9423		1.53748	1.59661	1.55573	1.56554	1.61577	1.50594		1.08959	0.495575	0.427897	0.455831	0.4245	0.453695		0.905874	0.316895	0.24408	0.272013	0.274679	0.253967		0.408437	0.298177	0.190572	0.071462	0.166392	0.20109
13	Prnp+/+	1.49684	1.48933	1.59609		0.21287	0.165141	0.202159	0.197876	0.17453	0.215597	0.428864	0.587046	0.647217	0.387939	0.491811	0.499348		1.14606	1.64954	1.70822	1.80358	1.69672	1.96458		2.45281	2.62419	2.45352	2.57678	2.44741	2.32133		1.96413	1.74812	2.13633	2.17226	2.13363	2.13363		1.06243	2.31452	2.41349	2.44244	2.5445	2.36709
14	Prnp+/+	1.25385	1.35576	1.37252		0.649567	0.548269	0.573222	0.528381	0.558441	0.559469	0.559764	0.548096	0.513397	0.518412	0.587199	0.56278		0.602336	0.749908	0.766276	0.71047	0.750865	0.756938		0.456741	1.00478	1.18409	1.03605	1.31452	1.30656		0.996663	1.16577	1.21607	1.13107	0.978841	1.08699		0.625732	1.19216	1.36479	1.52109	1.59992	1.64264
18	Prnp+/+	0.291392	0.261627	0.280426		0.395416	0.35792	0.348287	0.317271	0.323588	0.279938	0.262166	0.260834	0.240845	0.240214	0.220754	0.223802		0.18456	0.182912	0.185008	0.198944	0.20755	0.191243		0.121287	0.203451	0.220622	0.200745	0.220327	0.22408		0.199921	0.1657	0.211782	0.209564	0.214121	0.203532		0.106771	0.0645243	0.131551	0.132579	0.165365	0.168325
19	Prnp+/+	0.354309	0.402293	0.360453		0.266947	0.296997	0.288635	0.319692	0.323293	0.354116	0.367188	0.33314	0.36144	0.335622	0.353475	0.343798		0.354075	0.398346	0.340098	0.352427	0.358643	0.335256		0.291	0.399648	0.438222	0.45462	0.44042	0.404592		0.325378	0.300466	0.385976	0.412699	0.426361	0.441722		0.426025	0.410746	0.447662	0.417714	0.357615	0.378855
21	Prnp+/+	0.0258789	0.0331624	0.0305786		0.273193	0.118347	0.101939	0.0996195	0.0864156	0.0581055	0.102702	0.0812988	0.0847066	0.141246	0.133586	0.115105		0.167389	0.192546	0.196615	0.199921	0.201375	0.219391		0.0674337	0.157878	0.127045	0.115143	0.134908	0.157572		0.228282	0.225677	0.171173	0.183787	0.190114	0.228282		0.203115	0.234299	0.218587	0.197489	0.221903	0.231883
22	Prnp+/+	0.555613	0.436727	0.421977		1.06367	1.18438	1.29453	1.3112	1.31643	1.37024	1.3494	1.26937	1.2917	1.2621	1.31339	1.32513		1.4522	1.4598	1.48514	1.48223	1.583	1.60968		0.859528	1.29643	1.29592	1.30517	1.35277	1.28623		1.13033	0.807627	0.721649	0.678253	0.587941	0.667353		0.534078	0.863454	0.705088	0.678314	0.751343	0.849752
31	Prnp+/+	0.583735	0.775177	0.790405		0.393987	0.342326	0.318817	0.312785	0.316925	0.343882	0.324341	0.43811	0.347239	0.321865	0.351349	0.392732		0.266388	0.270315	0.296122	0.360453	0.334349	0.531637		0.498617	0.711812	1.01494	0.785207	0.990794	0.894765		0.737559	0.739166	0.756775	0.909505	0.877167	0.915944		0.66213	0.926992	0.911062	0.894653	0.950338	1.00496
32	Prnp+/+	0.166133	0.21048	0.210276		0.317098	0.310974	0.293671	0.28241	0.243896	0.226176	0.225932	0.21876	0.194377	0.182566	0.18276	0.187317		0.147766	0.163157	0.157684	0.161041	0.160594	0.169576		0.166031	0.195221	0.198893	0.184672	0.185455	0.186737		0.194397	0.197896	0.210663	0.221039	0.218557	0.214705		0.176147	0.169271	0.17982	0.193939	0.167999	0.172943
34	Prnp+/+	0.746114	0.724559	0.696391		0.85789	1.22999	1.37417	1.67778	1.5072	1.54409	1.86592	1.82918	2.13048	1.87058	2.3689	2.42892		2.74161	2.85706	2.98093	3.01157	2.88778	2.91417		0.385061	2.73721	2.75439	2.85718	2.88621	2.83802		1.40636	2.69923	2.73533	2.72153	2.83421	3.03736		1.68312	2.36595	2.31843	2.61502	2.48234	2.61952
35	Prnp+/+	0.842896	0.889587	0.882884		0.884959	1.08522	1.08182	1.14976	1.14983	1.27662	1.30124	1.19627	1.27391	1.1702	1.14375	1.12429		1.08283	1.2563	1.18259	1.27553	1.35115	1.2811		0.467641	1.44208	1.33309	1.5643	1.51925	1.52795		1.03724	1.44343	1.39962	1.46666	1.55108	1.42137		1.16711	1.58459	1.59965	1.60582	1.51443	1.5609
36	Prnp+/+	0.724955	0.620839	0.519867		0.46047	0.438131	0.492157	0.441416	0.51948	0.530334	0.533905	0.481069	0.718079	0.552572	0.61438	0.603394		0.441162	0.647624	0.811035	0.724559	0.784597	0.839935		0.323446	0.708628	0.797109	0.737762	1.06466	1.20439		0.993998	1.31117	1.42709	1.44154	1.4469	1.44481		1.16917	1.3459	1.41085	1.34364	1.32483	1.46421
37	Prnp+/+	0.239207	0.405711	0.399038		0.282572	0.318258	0.277608	0.295217	0.283213	0.270772	0.262187	0.248667	0.26653	0.2671	0.259583	0.236979		0.156128	0.232676	0.222188	0.278046	0.3007	0.278809		0.157338	0.278758	0.31721	0.404022	0.372701	0.378001		0.493764	0.486094	0.449544	0.422902	0.411957	0.482188		0.458018	0.544871	0.516174	0.508657	0.52533	0.497711
42	Prnp+/+	0.759562	0.84726	1.01095		0.235352	0.226107	0.3396	0.420064	0.409119	0.475128	0.374227	0.40451	0.443563	0.429982	0.386047	0.452209		0.274455	0.632802	0.697052	0.726095	0.797719	0.848633		0.429779	0.566142	0.733266	0.787313	0.788208	0.840464		0.800578	0.950663	1.10858	1.10445	1.17151	1.15883		0.785645	1.15752	0.914083	1.13754	1.15086	1.25773
43	Prnp+/+	0.126994	0.194683	0.201447		0.489563	0.171468	0.320841	0.330455	0.291972	0.279734	0.266856	0.279348	0.260193	0.281484	0.23233	0.226674		0.187347	0.0852254	0.220744	0.224803	0.253021	0.235524		0.173543	0.209717	0.221893	0.233887	0.247396	0.235046		0.183889	0.203003	0.215342	0.224202	0.246012	0.223287		0.0620015	0.180583	0.193247	0.198364	0.210724	0.221659
44	Prnp+/+	0.102966	0.115061	0.11731		0.0998535	0.216268	0.192505	0.162465	0.149516	0.174561	0.132924	0.114054	0.126058	0.11495	0.11441	0.118317		0.12792	0.116018	0.0786031	0.127238	0.110219	0.133779		0.050354	0.0790202	0.117676	0.115234	0.126251	0.126272		0.116679	0.112457	0.110799	0.115723	0.12028	0.122874		0.0645955	0.121582	0.12148	0.12206	0.120148	0.118154
45	Prnp+/+	0.151733	0.20167	0.202596		0.748159	1.32797	1.31846	1.26542	1.31309	1.38053	1.30635	1.28843	1.33691	1.44167	1.40427	1.41961		1.46255	1.39407	1.50895	1.45393	1.47834	1.4799		0.630554	0.867025	0.776459	0.714132	0.808167	0.952382		0.491221	0.523478	0.535817	0.497487	0.584086	0.644155		0.428996	0.487671	0.638509	0.703501	0.636363	0.666107
53	PrnpZH3/ZH3	0.300334	0.289551	0.263763		2.16304	1.00928	0.44573	0.404836	0.368235	0.304291	0.32369	0.292419	0.261139	0.278483	0.276184	0.260468		0.269206	0.305715	0.30955	0.313629	0.317912	0.283437		0.285095	0.349162	0.36675	0.341878	0.371419	0.396322		0.275859	0.322408	0.352203	0.329366	0.300435	0.311127		0.31779	0.27595	0.319743	0.331248	0.320669	0.336436
55	PrnpZH3/ZH3	1.1	1.20826	0.901947		2.04582	1.90199	1.63463	1.57484	1.50657	1.53063	1.41474	1.43954	1.40633	1.34412	1.34035	1.29912		0.950816	1.15293	1.04422	0.965719	0.993306	1.06402		0.968282	1.06347	1.03462	1.04024	0.989441	1.03562		1.03068	0.799327	0.624339	0.697723	0.711741	0.661662		0.317505	0.623444	0.618195	0.651611	0.701365	0.795776
58	PrnpZH3/ZH3	1.95897	1.98734	1.87576		1.5349	1.37432	1.40364	1.64325	1.73042	1.84349	1.82886	1.84462	1.98771	1.95516	1.89384	1.85167		1.92519	1.8061	1.94972	1.93814	1.86858	1.82926		1.39309	1.58534	1.64728	1.69659	1.85908	1.84261		1.48461	1.34693	1.31652	1.39051	1.40421	1.29414		0.48936	0.622426	0.747437	0.733205	0.845754	0.93748
60	PrnpZH3/ZH3	0.817698	0.707194	0.813578		0.478658	0.70521	0.822734	0.895264	1.00469	0.98289	0.979502	0.972788	0.919301	0.835276	0.791426	0.730804		0.51826	0.596273	0.576121	0.544678	0.503723	0.522522		0.443593	0.355509	0.346252	0.346252	0.333903	0.334666		0.285136	0.223999	0.213745	0.244497	0.237793	0.209442		1.06475	0.874512	0.695801	0.602712	0.550842	0.454407
62	PrnpZH3/ZH3	0.134837	0.164948	0.19752		0.611389	0.46286	0.118062	0.108205	0.0965373	0.0985311	0.101023	0.121785	0.0944824	0.0822957	0.0805969	0.0661519		0.126139	0.102712	0.113902	0.229492	0.300232	0.231476		0.0922648	0.116048	0.100962	0.120483	0.113342	0.117462		0.154755	0.11556	0.243215	0.237712	0.264272	0.315481		0.241486	0.238169	0.211517	0.229696	0.232483	0.20757
64	PrnpZH3/ZH3	0.135717	0.154165	0.158956		0.319305	0.184143	0.11672	0.0873006	0.106232	0.0855611	0.0788269	0.0871073	0.0793762	0.0706787	0.0738907	0.0557527		0.116201	0.112152	0.104848	0.124003	0.10261	0.082133		0.115397	0.0986328	0.0892029	0.098704	0.0821838	0.0986735		0.164368	0.091451	0.129456	0.124868	0.0887451	0.0868734		0.0859884	0.12619	0.10435	0.0911153	0.119141	0.151947
65	PrnpZH3/ZH3	0.372192	0.383748	0.400146		0.525391	0.60261	0.501892	0.590448	0.569224	0.569427	0.540853	0.538584	0.536886	0.494446	0.481242	0.471147		0.256978	0.403534	0.407908	0.402405	0.415263	0.439392		0.371063	0.311228	0.395935	0.4275	0.40565	0.3803		0.349436	0.452667	0.46287	0.493581	0.442912	0.479207		0.381785	0.433716	0.48468	0.495595	0.472087	0.406698
66	PrnpZH3/ZH3	0.0647888	0.0607402	0.0546468		0.303579	0.172139	0.168579	0.160594	0.165324	0.189616	0.180084	0.1651	0.143382	0.154978	0.199748	0.144236		0.172602	0.1704	0.135274	0.11083	0.11082	0.151469		0.322815	0.0533244	0.0995483	0.0729472	0.0709025	0.123576		0.187388	0.0981038	0.0997314	0.0352885	0.0373942	0.0460307		0.0904507	0.0363668	0.0256348	0.0512288	0.0667013	0.0380961
69	PrnpZH3/ZH3	0.0996195	0.0977173	0.0923767		0.072998	0.0671183	0.0824178	0.0711772	0.0764058	0.0769653	0.0770365	0.0790507	0.072998	0.069203	0.059672	0.0684312		0.0423177	0.0799866	0.0712382	0.0727336	0.0880127	0.0841268		0.0473836	0.0839437	0.072876	0.0815125	0.083018	0.0877686		0.0648397	0.0886434	0.0688883	0.0733541	0.0664673	0.0791626		0.0490214	0.0658773	0.0642802	0.0664775	0.0602315	0.0895023
70	PrnpZH3/ZH3	0.784403	0.961273	0.618774		0.567881	1.04078	0.936717	0.910248	0.901367	0.826965	0.822886	0.798208	0.752574	0.716838	0.704336	0.659286		0.464579	0.466736	0.560893	0.541728	0.535655	0.614522		0.822235	0.751475	0.712036	0.784983	0.682577	0.822235		0.677409	0.668549	0.460602	0.582326	0.671193	0.663717		0.432241	0.353597	0.395315	0.375153	0.419566	0.432241
76	PrnpZH3/ZH3	1.00341	0.579254	0.529948		0.119171	0.135691	0.0296834	0.133107	0.136566	0.175842	0.112132	0.165365	0.172373	0.1999	0.199168	0.227804		0.500692	0.376231	0.405912	0.434845	0.453094	0.461141		0.221827	0.27652	0.291901	0.337423	0.365692	0.416178		0.0218608	0.111267	0.137929	0.1185	0.117177	0.132782		0.119293	0.280304	0.287994	0.268361	0.269094	0.32309
77	PrnpZH3/ZH3	0.268911	0.263814	0.264994		0.555481	0.557627	0.487528	0.412669	0.378357	0.355835	0.348053	0.327586	0.313497	0.323324	0.313059	0.315694		0.323619	0.308828	0.319183	0.313945	0.313344	0.302999		0.291677	0.344472	0.318502	0.330414	0.341075	0.337453		0.23116	0.305003	0.325867	0.309204	0.308604	0.301412		0.307831	0.345907	0.330261	0.331563	0.349091	0.351156
78	PrnpZH3/ZH3	1.9403	1.46218	1.86864		2.21057	0.746989	2.15321	1.99568	1.87999	1.77844	1.78688	1.80618	1.78725	1.71716	1.65622	1.64379		2.09034	2.21835	2.07692	2.02351	1.9889	1.93522		1.50673	1.57062	1.58141	1.47591	1.53418	1.65959		1.63382	2.09471	1.96394	1.9098	1.94739	1.87752		2.13325	2.12334	1.94968	2.00321	1.92864	1.96097
79	PrnpZH3/ZH3	0.33904	0.373566	0.385783		0.418396	0.468709	0.494792	0.461833	0.495972	0.498566	0.498372	0.486257	0.501251	0.463145	0.480804	0.452789		0.336263	0.38798	0.290578	0.411997	0.443359	0.461873		0.351685	0.379476	0.413554	0.447886	0.423177	0.431905		0.365651	0.401825	0.433004	0.453715	0.461782	0.459371		0.174306	0.404358	0.414083	0.449595	0.481883	0.518809
81	PrnpZH3/ZH3	0.349579	0.352559	0.368958		0.361437	0.390859	0.390564	0.387553	0.391266	0.400167	0.399038	0.391632	0.394918	0.39093	0.385895	0.373983		0.338501	0.181071	0.327189	0.32783	0.336375	0.334595		0.297719	0.292653	0.312602	0.309509	0.307414	0.301626		0.308004	0.303528	0.313955	0.323608	0.329417	0.329417		0.268178	0.297404	0.30132	0.293284	0.305878	0.300832
82	PrnpZH3/ZH3	0.143107	0.153198	0.171499		0.302724	0.405426	0.471914	0.655457	0.71699	0.708394	0.733114	0.638377	0.654226	0.665995	0.598969	0.559265		0.442902	0.448344	0.664266	0.527435	0.530212	0.65917		0.497009	0.510193	0.406108	0.62851	0.529307	0.588633		0.824382	0.764984	0.7854	0.726664	0.741465	0.760824		0.177572	0.154073	0.242177	0.226746	0.233795	0.277323
85	PrnpZH3/ZH3	0.472432	0.465342	0.505981		0.708527	0.83136	0.817719	0.884542	0.911143	0.772715	0.808268	0.925425	0.913615	0.904989	0.893168	0.837128		0.340413	0.442932	0.427368	0.452606	0.439056	0.449544		0.559285	0.542837	0.50471	0.279633	0.573293	0.542582		0.392995	0.304799	0.32195	0.324677	0.296193	0.37851		0.138682	0.242025	0.186289	0.245015	0.237295	0.257212
88	PrnpZH3/ZH3	0.157827	0.325938	0.351084		0.46463	0.536662	0.527985	0.534912	0.532328	0.565318	0.527089	0.536367	0.520772	0.556559	0.584493	0.55068		0.452738	0.481873	0.4729	0.482056	0.454305	0.45871		0.34433	0.380615	0.37737	0.368978	0.375498	0.397502		0.0826619	0.132538	0.125498	0.283396	0.125732	0.144816		0.441518	0.481862	0.496145	0.460572	0.470963	0.40287
90	PrnpZH3/ZH3	0.331807	0.357391	0.344147		0.413778	0.546733	0.51768	0.543732	0.502055	0.549825	0.528412	0.517914	0.531372	0.506734	0.515208	0.474691		0.328542	0.297323	0.224213	0.466309	0.450358	0.445099		0.165334	0.311808	0.328288	0.318186	0.355275	0.308533		0.229197	0.257225	0.0762736	0.315308	0.375498	0.335185		0.212016	0.306692	0.325144	0.356639	0.346375	0.308309
91	PrnpZH3/ZH3	0.881877	0.964783	0.937876		1.35072	2.19387	1.92625	1.82731	1.84995	1.71004	1.90994	1.76848	1.71338	1.90609	1.58775	1.78926		2.07571	2.15578	1.96202	1.9694	1.9545	2.03429		0.919902	1.4058	1.19904	1.1116	1.10941	1.01085		1.25711	1.24663	1.11484	1.0047	1.1921	0.99295		0.88089	1.04617	0.926697	1.0613	1.26824	1.10248

## Sheet: Fig. 4 g-i
Mouse code	Genotype	Number of crisis	Duration of the crisis (sec.)
			Crisis 1	Crisis 2	Crisis 3
2	Prnp+/+	0
6	Prnp+/+	0
8	Prnp+/+	0
9	Prnp+/+	1	9.5
13	Prnp+/+	0
14	Prnp+/+	0
18	Prnp+/+	1	15.3
19	Prnp+/+	0
21	Prnp+/+	0
22	Prnp+/+	0
31	Prnp+/+	0
32	Prnp+/+	0
34	Prnp+/+	0
35	Prnp+/+	0
36	Prnp+/+	0
37	Prnp+/+	0
42	Prnp+/+	1	4.2
43	Prnp+/+	1	19.3
44	Prnp+/+	0
45	Prnp+/+	0
53	PrnpZH3/ZH3	0
55	PrnpZH3/ZH3	0
58	PrnpZH3/ZH3	0
60	PrnpZH3/ZH3	1	19.7
62	PrnpZH3/ZH3	0
64	PrnpZH3/ZH3	1	21.7
65	PrnpZH3/ZH3	0
66	PrnpZH3/ZH3	0
69	PrnpZH3/ZH3	0
70	PrnpZH3/ZH3	1	15
76	PrnpZH3/ZH3	1	6.7
77	PrnpZH3/ZH3	1	26
78	PrnpZH3/ZH3	1	42
79	PrnpZH3/ZH3	1	17
81	PrnpZH3/ZH3	1	13.8
82	PrnpZH3/ZH3	1	17.1
85	PrnpZH3/ZH3	0
88	PrnpZH3/ZH3	3	13.6	21.5	18
90	PrnpZH3/ZH3	1	22
91	PrnpZH3/ZH3	0

## Sheet: Fig. 5a-b
	Animal	Genotype	Seizure episodes	Blinking episodes
	C57Bl6-B1	Prnp+/+	1	0
	C57Bl6-B2	Prnp+/+	0	0
	C57Bl6-B3	Prnp+/+	0	0
	C57Bl6-B4	Prnp+/+	0	0
	M5520 (NN)	Prnp+/+	0	0
	M5521 (1R)	Prnp+/+	0	0
	M5504 (NN)	Prnp+/+	0	0
	M5523 (NN)	Prnp+/+	1	2
	M5524 (1R)	Prnp+/+	2	0
	M5525 (1L)	Prnp+/+	0	0
	M6141 (1R)	Prnp+/+	0	0
	M6139 (NN)	Prnp+/+	0	1
	M6140 (2L)	Prnp+/+	0	1
	M6146 (1L)	Prnp+/+	0	0
	M6142 (1R)	Prnp+/+	0	0
	M6144 (1R1L)	Prnp+/+	0	0
	M6141 (NN)	Prnp+/+	0	0
	M6145 (1R1L)	Prnp+/+	15	0
	M164-A3	PrnpZH3/ZH3	0	0
	M165-A4	PrnpZH3/ZH3	0	0
	M167-A2	PrnpZH3/ZH3	2	0
	M220 (1R)	PrnpZH3/ZH3	2	0
	M221 (1L)	PrnpZH3/ZH3	10	2
	M206 (2L)	PrnpZH3/ZH3	8	3
	M212 (3R)	PrnpZH3/ZH3	2	2
	M206 (1R1L)	PrnpZH3/ZH3	2	3
	M227 (1L)	PrnpZH3/ZH3	0	0
	M228 (2R)	PrnpZH3/ZH3	0	0
	M229 (1R1L)	PrnpZH3/ZH3	4	1
	M230 (2R)	PrnpZH3/ZH3	0	0
	M239 (1L)	PrnpZH3/ZH3	0	0
	M240 (1R1L)	PrnpZH3/ZH3	0	0
	M437 (1R)	PrnpZH3/ZH3	0	0
	M454 (NN)	PrnpZH3/ZH3	8	2
	M456 (1R1L)	PrnpZH3/ZH3	8	3
	M457 (2R)	PrnpZH3/ZH3	1	0
	M458 (2L)	PrnpZH3/ZH3	1	3
	M459 (2R1L)	PrnpZH3/ZH3	1	0

[truncated: 12 more sheets: Fig. 5i, Fig. 6c, Fig. 6d, Fig. S1b, Fig. S2a, Fig. S2b, Fig. S3 a-b, Fig. S4b, Fig. S4c-d, Fig. S4e, Fig. S4f-g, Fig. S5c-h]
